# Supplementary material for: Soft X-ray Tomography Reveals HSV-1-Induced Remodeling of Human B Cells
Source: Viruses. 2022 Nov 27;14(12):2651. doi: 10.3390/v14122651 (PMC9781670; doi:10.3390/v14122651)
Supplement: Supplementary file 1 [file viruses-14-02651-s001.zip]

Archive with 4 entries (3 files):
- Videos/
- Videos/VideoS1.avi
- Videos/VideoS2.avi
- Videos/VideoS3.avi
